# Supplementary material for: Molecular Mechanisms and Therapeutic Implications of Human Pericyte-like Adipose-Derived Mesenchymal Stem Cells in an In Vitro Model of Diabetic Retinopathy
Source: Int J Mol Sci. 2024 Feb 1;25(3):1774. doi: 10.3390/ijms25031774 (PMC10855418; doi:10.3390/ijms25031774)
Supplement: Supplementary file 1 [file ijms-25-01774-s001.zip]

Archive with 1 entries (1 files):
- ijms-2700861-supplementary.pdf
